# Supplementary material for: Distinct FLT3 Pathways Gene Expression Profiles in Pediatric De Novo Acute Lymphoblastic and Myeloid Leukemia with FLT3 Mutations: Implications for Targeted Therapy
Source: Int J Mol Sci. 2024 Sep 4;25(17):9581. doi: 10.3390/ijms25179581 (PMC11395013; doi:10.3390/ijms25179581)
Supplement: Supplementary file 1 [file ijms-25-09581-s001.zip]

Archive with 2 entries (2 files):
- Supplement Figures S1 and S2.pdf
- Supplement Tables S1-S10.pdf
